# Supplementary material for: Mining of favorable alleles for seed reserve utilization efficiency in Oryza sativa by means of association mapping
Source: BMC Genet. 2020 Jan 16;21:4. doi: 10.1186/s12863-020-0811-3 (PMC6966888; doi:10.1186/s12863-020-0811-3)
Supplement: Supplementary file 5 — Additional file 5. Table S1. Summary statistics for the 266 SSR markers used in this study. [file 12863_2020_811_MOESM5_ESM.xlsx]

## Sheet: Summary statistics for the 266 
Supplementary table 1 Summary statistics for the 266 SSR markers used in this study.
Locus	Chr. No.	Position (cM)	Allele No.	Genetic Diversity	PIC
RM84	1	18.8	7	0.443872	0.414874
RM283	1	19.9	8	0.844154	0.824383
RM3453	1	25.4	14	0.862606	0.849574
RM1	1	25.4	11	0.788543	0.766493
RM259	1	29.7	21	0.880216	0.86973
RM583	1	38.8	6	0.706484	0.652829
RM490	1	43.2	5	0.302106	0.286074
RM8095	1	51	9	0.830461	0.808629
RM140	1	60.6	8	0.296258	0.284725
RM562	1	65.4	21	0.920406	0.914736
RM9	1	78.4	16	0.819704	0.80008
RM129	1	92.4	5	0.334439	0.321882
RM5	1	93	10	0.833358	0.811614
RM1231	1	98.5	16	0.900463	0.892351
RM128	1	123.2	16	0.844852	0.829464
RM297	1	126.5	10	0.770689	0.738765
RM246	1	132	16	0.868752	0.855049
RM212	1	134.6	5	0.420787	0.397305
RM5389	1	135.8	13	0.859838	0.84418
RM486	1	142.4	10	0.718805	0.676641
RM265	1	153.5	8	0.721044	0.684993
RM3482	1	155.9	14	0.842592	0.829762
RM6831	1	157.6	9	0.754738	0.719236
RM14	1	181.8	14	0.877363	0.866023
RM1-003	1	194	12	0.828209	0.807938
RM5340	2	36.3	16	0.879248	0.86797
RM7288	2	42.4	23	0.903268	0.895812
RM5356	2	43.3	10	0.84697	0.828242
RM1358	2	48.1	10	0.826036	0.803095
RM1313	2	51.1	10	0.804459	0.777321
RM324	2	51.1	5	0.423175	0.383203
RM327	2	51.9	11	0.843117	0.823994
RM301	2	53.5	8	0.78525	0.755901
RM300	2	54.6	15	0.883896	0.872995
RM262	2	70.2	10	0.776859	0.745324
RM5427	2	84.6	13	0.703867	0.661183
RM3688	2	88.2	8	0.852097	0.834299
RM183	2	93.5	15	0.862093	0.847292
RM5804	2	98.2	8	0.779192	0.746571
RM106	2	101.5	18	0.902473	0.894685
RM6361	2	102.9	8	0.748587	0.713864
RM573	2	118.1	15	0.835768	0.817826
RM450	2	122.8	7	0.80893	0.784323
RM7598	2	126.4	7	0.580742	0.556762
RM263	2	127.5	14	0.862843	0.849214
RM112	2	137.5	9	0.649136	0.621947
RM525	2	143.7	19	0.852914	0.840857
RM213	2	150.5	11	0.841937	0.823396
RM208	2	154.1	6	0.655778	0.598102
RM3850	2	156.3	14	0.852884	0.837686
RM498	2	156.3	15	0.821428	0.800206
RM48	2	191.2	10	0.437453	0.423676
RM266	2	192.2	11	0.760161	0.73144
RM535	2	195.7	17	0.868981	0.857302
RM5404	2	145	6	0.402776	0.373394
RM240	2	158	4	0.687483	0.625126
RM132	3	3.9	15	0.812248	0.789808
RM1332	3	11.5	14	0.893597	0.883953
RM5849	3	18.4	5	0.614181	0.546668
RM489	3	20.3	11	0.636114	0.605376
RM545	3	24.7	14	0.892327	0.882757
RM5480	3	25.9	10	0.718723	0.689058
RM3467	3	28.2	6	0.719156	0.670416
RM3766	3	34.8	8	0.726273	0.683427
RM7	3	36.9	11	0.834468	0.813636
RM5639	3	39.8	7	0.672056	0.637727
RM7197	3	44.4	11	0.848216	0.830434
RM7345	3	48.8	8	0.74293	0.704139
RM282	3	55.8	9	0.715868	0.686024
RM338	3	61.9	13	0.839936	0.822298
RM218	3	67.8	4	0.225102	0.205889
RM232	3	76.7	6	0.657569	0.613716
RM7403	3	82.3	7	0.78883	0.757332
RM6266	3	94.9	9	0.774079	0.74384
RM7097	3	115.6	12	0.592522	0.566195
RM135	3	120.4	7	0.776541	0.739802
RM168	3	122.8	7	0.348838	0.317845
RM186	3	127.4	21	0.909356	0.902408
RM16	3	131.5	9	0.73607	0.698781
RM5475	3	137.9	12	0.788483	0.763788
RM416	3	140.1	13	0.873015	0.860431
RM6712	3	158.2	9	0.737223	0.691449
RM448	3	161.3	13	0.848362	0.830847
RM148	3	191.6	16	0.839441	0.820723
RM307	4	0	10	0.798049	0.770057
RM335	4	5.4	20	0.889008	0.88051
RM518	4	7.9	9	0.534119	0.447798
RM3471	4	16.7	9	0.767237	0.740588
RM4835	4	18.3	16	0.82917	0.810153
RM5687	4	25.4	10	0.780909	0.758049
RM6314	4	41.5	5	0.703508	0.651828
RM471	4	53.8	16	0.872776	0.860774
RM5951	4	56.1	12	0.765285	0.739247
RM142	4	60.2	8	0.850229	0.832907
RM6997	4	62.1	12	0.859698	0.844988
RM7563	4	68.3	8	0.837374	0.817071
RM6114	4	72	6	0.711109	0.661338
RM6589	4	85.2	12	0.839703	0.821121
RM317	4	96	8	0.541805	0.501547
RM6089	4	97.7	11	0.842514	0.824868
RM3513	4	99.6	3	0.388993	0.338591
RM3836	4	108.2	6	0.726247	0.683889
RM280	4	128.9	9	0.730175	0.69569
RM559	4	129.6	5	0.5255	0.468017
RM349	4	146.8	12	0.856228	0.839711
RM348	4	160.8	13	0.837953	0.82034
RM252	4	99	6	0.227564	0.215904
RM1182	5	3	14	0.89335	0.883704
RM153	5	3	12	0.858609	0.846328
RM122	5	3	2	0.257685	0.224484
RM159	5	5.4	6	0.754868	0.723267
RM267	5	25	7	0.771874	0.746786
RM437	5	31.5	8	0.726143	0.683128
RM3193	5	36.4	15	0.856517	0.844081
RM574	5	41	6	0.539454	0.485214
RM249	5	50.2	10	0.858044	0.841913
RM6082	5	53.5	8	0.65968	0.628456
RM598	5	62.7	12	0.827924	0.808622
RM473B	5	78.7	18	0.904104	0.896232
RM164	5	91.4	7	0.580631	0.525825
RM188	5	95.3	14	0.876076	0.863752
RM161	5	96.9	18	0.878057	0.868095
RM305	5	96.9	11	0.830782	0.810477
RM3170	5	115.4	11	0.772326	0.743249
RM480	5	130.6	15	0.838997	0.821112
RM5818	5	144.9	12	0.826651	0.811664
RM8109	6	1.7	12	0.756092	0.721942
RM508	6	2.3	6	0.727581	0.679348
RM510	6	11.5	12	0.730353	0.691153
RM225	6	26.2	7	0.693732	0.661875
RM405	6	28.6	13	0.860128	0.845076
RM2126	6	32.7	9	0.779517	0.747761
RM50	6	32.7	19	0.869868	0.858233
RM276	6	33.5	14	0.884263	0.874203
RM314	6	33.6	6	0.696645	0.642993
RM136	6	53	6	0.741801	0.694702
RM3330	6	61.6	5	0.735262	0.690462
RM3187	6	73.2	4	0.536126	0.479865
RM7579	6	84.5	16	0.855612	0.842508
RM8239	6	91.9	11	0.746145	0.711709
RM454	6	99.3	12	0.839313	0.820733
RM7309	6	100.3	22	0.909478	0.902847
RM528	6	100.8	15	0.901439	0.893115
RM3138	6	110.6	7	0.599481	0.542022
RM162	6	114.9	21	0.875421	0.866583
RM6811	6	115.6	13	0.688464	0.660472
RM345	6	123.9	4	0.562492	0.465677
RM5753	6	124.4	8	0.630742	0.595134
RM295	7	0	7	0.801697	0.772474
RM125	7	24.8	8	0.667432	0.612804
RM180	7	30.1	9	0.726456	0.685436
RM542	7	34.7	9	0.778142	0.750101
RM8263	7	35.7	16	0.876505	0.864819
RM418	7	42.1	12	0.822654	0.803685
RM346	7	47	10	0.771065	0.735152
RM2530	7	53.4	14	0.896269	0.887253
RM336	7	61	9	0.831428	0.810395
RM5380	7	67	13	0.816316	0.794404
RM6011	7	73.2	8	0.766181	0.732362
RM505	7	78.6	14	0.817749	0.800416
RM3589	7	89.8	10	0.836979	0.817407
RM11	7	93.8	13	0.84065	0.826607
RM234	7	93.9	4	0.281235	0.266306
RM134	7	99.6	12	0.794135	0.771102
RM1306	7	116.1	18	0.875186	0.863802
RM82	7	128.9	13	0.812947	0.790077
RM506	8	0	5	0.597623	0.526323
RM1019	8	0.5	11	0.78813	0.75751
RM152	8	9.4	12	0.854219	0.839521
RM1235	8	12.8	15	0.913141	0.906509
RM6863	8	16.4	12	0.87898	0.866717
RM4085	8	35.7	12	0.778362	0.749676
RM544	8	38.5	11	0.801593	0.773816
RM8243	8	50.8	14	0.80652	0.78788
RM25	8	52.2	11	0.792206	0.770003
RM331	8	59	12	0.843943	0.824621
RM72	8	60.9	19	0.893248	0.884779
RM6215	8	66.8	12	0.637065	0.619046
RM7556	8	86.7	15	0.86127	0.846769
RM6976	8	92.2	7	0.813599	0.78913
RM80	8	103.7	7	0.724702	0.690649
RM502	8	109.3	8	0.269883	0.26196
RM3754	8	112.6	14	0.838252	0.819338
RM6948	8	114.4	12	0.865512	0.850979
RM433	8	116	14	0.878865	0.866726
RM281	8	128.1	11	0.745883	0.715237
RM264	8	138.2	12	0.832781	0.812273
RM1328	9	0	10	0.846437	0.826935
RM8206	9	3.2	9	0.751732	0.714398
RM524	9	42.5	10	0.854135	0.838047
RM3912	9	46.3	12	0.797707	0.773091
RM566	9	50.7	19	0.896568	0.888271
RM434	9	57.7	14	0.826635	0.80532
RM3600	9	62.7	9	0.550291	0.524322
RM24481	9	63	9	0.706624	0.664848
RM3533	9	65.1	11	0.772454	0.748889
RM6570	9	68.2	9	0.77022	0.736156
RM410	9	79.3	13	0.860437	0.845666
RM257	9	79.7	10	0.861871	0.84646
RM201	9	81.2	8	0.761223	0.725766
OSR28	9	85.4	12	0.867917	0.854516
RM5384	9	90.7	25	0.941974	0.938897
RM1013	9	93.5	9	0.815872	0.796073
RM7492	10	0	6	0.484968	0.452148
RM7545	10	7.6	3	0.599297	0.526341
RM6646	10	13.3	8	0.798248	0.771393
RM244	10	15	5	0.757653	0.716639
RM216	10	24.8	14	0.847433	0.833252
RM311	10	25.2	8	0.683291	0.617275
RM184	10	41.6	11	0.785271	0.758898
RM1125	10	46.8	5	0.313477	0.291252
RM258	10	48.8	6	0.327243	0.311506
RM5629	10	53.6	17	0.899726	0.891201
RM6100	10	53.9	5	0.660427	0.597285
RM1108	10	55.3	5	0.533721	0.438003
RM3773	10	58.9	6	0.143811	0.141717
RM269	10	69.6	6	0.657518	0.593821
RM5352	10	71.4	8	0.606475	0.569771
RM304	10	73	10	0.817022	0.792341
RM171	10	73	7	0.366032	0.353647
RM6160	10	81	8	0.705628	0.675089
RM590	10	83.3	20	0.892012	0.88236
RM333	10	110.4	16	0.860211	0.846145
RM286	11	0.1	5	0.589378	0.538985
RM6327	11	1.7	10	0.614419	0.556652
RM1240	11	6.5	5	0.490229	0.453294
RM7557	11	9.2	5	0.687379	0.631876
RM1812	11	10.3	5	0.659608	0.588929
RM6544	11	19.8	11	0.729229	0.69143
RM3133	11	32.7	10	0.826225	0.808163
RM167	11	37.5	4	0.084207	0.0829489
RM3701	11	45.3	8	0.766034	0.735132
RM7391	11	54.3	8	0.584409	0.539441
RM7303	11	64.2	6	0.681656	0.633797
RM7120	11	66.6	6	0.432367	0.387816
RM287	11	68.6	11	0.76287	0.727181
RM457	11	78.8	12	0.876005	0.86342
RM5349	11	79.1	15	0.856619	0.841297
RM209	11	84.7	2	0.0827077	0.0792874
RM21	11	85.7	6	0.666923	0.602724
RM7170	11	101.9	15	0.891211	0.881227
RM206	11	102.9	13	0.814618	0.790545
RM7163	11	112.4	15	0.856689	0.840987
RM6293	11	117.3	11	0.821622	0.799235
RM224	11	120.1	5	0.5808	0.537932
RM3428	11	56	3	0.496523	0.407344
RM20	12	3.2	6	0.317099	0.288003
RM19	12	20.9	16	0.851271	0.837256
RM247	12	26.7	3	0.417034	0.334755
RM6296	12	26.7	9	0.707441	0.661303
RM7619	12	38.1	11	0.82479	0.802894
RM512	12	39.4	11	0.715145	0.689321
RM5746	12	39.4	6	0.595999	0.53569
RM277	12	48.2	10	0.774082	0.75029
RM1337	12	51.5	10	0.812732	0.788248
RM511	12	59.8	15	0.863159	0.850212
RM1246	12	65.3	8	0.434236	0.413848
RM7102	12	71.8	9	0.717339	0.669145
RM309	12	73	9	0.739539	0.702646
RM6869	12	75.8	19	0.728837	0.708164
RM463	12	75.5	12	0.836281	0.818853
RM3331	12	89.5	4	0.536374	0.455304
RM270	12	91.3	26	0.942973	0.939998
RM5479	12	95.4	33	0.931661	0.927993
RM17	12	107.4	27	0.944481	0.942039
RM12	12	107.4	38	0.950582	0.948389
Total			2879
Total average			10.8233	0.7367	0.709341
