# Supplementary material for: Mining of favorable alleles for seed reserve utilization efficiency in Oryza sativa by means of association mapping
Source: BMC Genet. 2020 Jan 16;21:4. doi: 10.1186/s12863-020-0811-3 (PMC6966888; doi:10.1186/s12863-020-0811-3)
Supplement: Supplementary file 6 — Additional file 6. Table S2. The code, name and origin of 542 rice accessions and the Q value of each accession belonging to the 6 subpopulations in this study. [file 12863_2020_811_MOESM6_ESM.xlsx]

## Sheet: Sheet1
Supplementary table 2 The code, name and origin of 542 rice accessions and the Q value of each accession belonging to the 6 subpopulations in this study
Code	Name	Origin	Q value						POP	Subspecies
			Q1	Q2	Q3	Q4	Q5	Q6
AL001	Yazihuang	Jinshan, Shanghai	0.004	0.987	0.002	0	0.006	0.002	POP2	Tej
AL002	Hongmangzaodao	Kunshan, Jiangsu	0.073	0.788	0.06	0.001	0.021	0.056	Admix	Tej
AL003	Wanhuangdao	Wuxian, Jiangsu	0	0.991	0.002	0.001	0	0.006	POP2	Tej
AL004	Guozinuo	Kunshan, Jiangsu	0	0.999	0	0	0	0	POP2	Tej
AL005	Shuijingbaidao	Wuxian, Jiangsu	0	0.999	0	0	0	0	POP2	Tej
AL006	Wumangzaodao	Changshu, Jiangsu	0	0.987	0.004	0	0	0.008	POP2	Tej
AL007	Sanbailitou	Kunshan, Jiangsu	0	0.998	0.001	0	0	0	POP2	Tej
AL008	Cuyingwanyangdao	Wuxi, Jiangsu	0	0.999	0	0	0	0	POP2	Tej
AL009	Yanglingdao	Wuxi, Jiangsu	0	0.999	0	0	0	0	POP2	Tej
AL010	Wanyedao	Wuxian, Jiangsu	0	0.999	0	0	0	0	POP2	Tej
AL011	Qiaobinghuang	Taicang, Jiangsu	0	1	0	0	0	0	POP2	Tej
AL012	Tiejingqing	Kunshan, Jiangsu	0	1	0	0	0	0	POP2	Tej
AL013	Xiaobaiyedao	Wuxi, Jiangsu	0	0.999	0	0	0	0	POP2	Tej
AL014	Baoxintaihuqing	Wujiang, Jiangsu	0.029	0.824	0.077	0.013	0.004	0.052	Admix	Tej
AL015	Jiangfeng4	Jiangyin, Jiangsu	0	0.998	0	0	0.002	0	POP2	Tej
AL016	Sujing4	Suzhou, Jiangsu	0	0.995	0	0	0	0.004	POP2	Tej
AL017	Aizhongluohanhuang	Changshu, Jiangsu	0	1	0	0	0	0	POP2	Tej
AL018	Baodao	Wuxi, Jiangsu	0	1	0	0	0	0	POP2	Tej
AL019	Wanmuxiqiu	Taicang, Jiangsu	0	1	0	0	0	0	POP2	Tej
AL020	Huangsanshi	Wujiang, Jiangsu	0	1	0	0	0	0	POP2	Tej
AL021	Erheidao	Wuxi, Jiangsu	0	1	0	0	0	0	POP2	Tej
AL022	Xiaoqingzhong	Wuxian, Jiangsu	0	1	0	0	0	0	POP2	Tej
AL023	Zaoguangtou	Wuxi, Jiangsu	0	1	0	0	0	0	POP2	Tej
AL024	Xiaoluohanhuang	Changshu, Jiangsu	0	1	0	0	0	0	POP2	Tej
AL025	Souzhouqing	Jiangyin, Jiangsu	0	1	0	0	0	0	POP2	Tej
AL026	Wanluli	Jiangyin, Jiangsu	0	0.999	0	0	0	0	POP2	Tej
AL027	Wanbaguo	Jiangyin, Jiangsu	0	1	0	0	0	0	POP2	Tej
AL028	Ebusinuodao	Wuxi, Jiangsu	0	0.999	0	0	0	0	POP2	Tej
AL029	Laodiegu	Wujiang, Jiangsu	0	1	0	0	0	0	POP2	Tej
AL030	Yefenghuang	Wujiang, Jiangsu	0	1	0	0	0	0	POP2	Tej
AL031	Chenjiazhong	Kunshan, Jiangsu	0	1	0	0	0	0	POP2	Tej
AL032	Zaoheitouhong	Wujiang, Jiangsu	0	1	0	0	0	0	POP2	Tej
AL033	Luohanhuang	Jiangyin, Jiangsu	0	1	0	0	0	0	POP2	Tej
AL034	Longgouzhong	Qingpu, Shanghai	0	1	0	0	0	0	POP2	Tej
AL035	Shiluqing	Kunshan, Jiangsu	0	1	0	0	0	0	POP2	Tej
AL036	Ligengqing	Yixing, Jiangsu	0	0.999	0	0	0	0	POP2	Tej
AL037	Heitouhong	Wujiang, Jiangsu	0	1	0	0	0	0	POP2	Tej
AL038	Laolaihong	Wuxian, Jiangsu	0	0.999	0	0	0	0	POP2	Tej
AL039	Erlibie	Wuxian, Jiangsu	0	1	0	0	0	0	POP2	Tej
AL040	Jinguhuang	Wujiang, Jiangsu	0	1	0	0	0	0	POP2	Tej
AL041	Cuganhuangdao	Wujiang, Jiangsu	0	1	0	0	0	0	POP2	Tej
AL042	Zaoshirihuangdao	Wuxian, Jiangsu	0	1	0	0	0	0	POP2	Tej
AL043	Shengtangqing	Changshu, Jiangsu	0	1	0	0	0	0	POP2	Tej
AL044	Xiaomandao	Wujiang, Jiangsu	0	1	0	0	0	0	POP2	Tej
AL045	Shengtangdao	Changshu, Jiangsu	0	1	0	0	0	0	POP2	Tej
AL046	Wanmandao	Wujiang, Jiangsu	0	1	0	0	0	0	POP2	Tej
AL047	Nantouzhong	Kunshan, Jiangsu	0	0.999	0	0	0	0	POP2	Tej
AL048	Daniaodao	Changshu, Jiangsu	0	0.999	0	0	0	0.001	POP2	Tej
AL049	Kongqueqing	Kunshan, Jiangsu	0.053	0.943	0.001	0.001	0	0.003	POP2	Tej
AL050	Kaiqing	Kunshan, Jiangsu	0.053	0.945	0	0	0.001	0	POP2	Tej
AL051	Manyedao	Kunshan, Jiangsu	0.006	0.993	0	0	0	0	POP2	Tej
AL052	Baikenuo	Wujiang, Jiangsu	0.1	0.892	0	0	0.007	0	Admix	Tej
AL053	Baimangnuo	Wujiang, Jiangsu	0.01	0.981	0	0.001	0.001	0.007	POP2	Tej
AL054	Xiangzhunuo	Changshu, Jiangsu	0	0.998	0	0	0.001	0	POP2	Tej
AL055	Yaxienuo	Wuxian, Jiangsu	0.002	0.997	0	0	0	0	POP2	Tej
AL056	Xianhui429	Nanjing, Jiangsu	0.048	0.951	0	0	0	0	POP2	Tej
AL057	Zijianxian3	Nanjing, Jiangsu	0.147	0.845	0.006	0.002	0.001	0	Admix	Tej
AL058	Huangsandannuo	Wuxi, Jiangsu	0.141	0.858	0	0	0	0	Admix	Tej
AL059	Jia159	Jiaxing, Zhejiang	0	0.997	0.001	0.002	0	0	POP2	Tej
AL060	Sidao10	Siyang, Jiangsu	0	0.999	0	0	0	0	POP2	Tej
AL061	Wuqiang	Wujin, Jiangsu	0	0.999	0	0	0	0	POP2	Tej
AL062	Wuyujing3	Wujin, Jiangsu	0	0.999	0	0	0	0	POP2	Tej
AL063	Xiushui04	Nanjing, Jiangsu	0	0.999	0	0	0	0	POP2	Tej
AL064	Zhendao88	Zhenjiang, Jiangsu	0	0.999	0	0	0	0	POP2	Tej
AL065	Zhendao6	Zhenjiang, Jiangsu	0	0.999	0	0	0	0	POP2	Tej
AL066	Taijing9	Taibei,Tianwan	0	0.999	0	0	0	0	POP2	Tej
AL067	Taijing16xuanAC	Taibei,Tianwan	0	0.999	0	0	0	0	POP2	Tej
AL068	Taijing16xuanzi	Taibei,Tianwan	0	0.999	0	0	0	0	POP2	Tej
AL069	Diantun502xuanzao	Kunming, Yunnan	0.029	0.968	0.001	0	0.002	0	POP2	Trj
AL070	Hongdao35	Nanjing, Jiangsu	0	0.999	0	0	0	0	POP2	Tej
AL071	Hongdao37	Nanjing, Jiangsu	0	1	0	0	0	0	POP2	Tej
AL072	Zijianjingnuo	Nanjing, Jiangsu	0	0.999	0	0	0	0	POP2	Tej
AL073	Nannongjing62401	Nanjing, Jiangsu	0.017	0.92	0	0.033	0.005	0.025	POP2	Tej
AL074	Tongjing109	Nantong, Jiangsu	0	0.998	0	0	0.001	0	POP2	Tej
AL075	Yangdao6	Yangzhou, Jiangsu	0.031	0.967	0	0	0.002	0	POP2	Indica
AL076	Nignjing1	Nanjing, Jiangsu	0	0.999	0	0	0	0	POP2	Indica
AL077	Wujing15	Wujin, Jiangsu	0	0.999	0	0	0	0	POP2	Tej
AL078	Wuxiangjing14	Wujin, Jiangsu	0	1	0	0	0	0	POP2	Tej
AL079	Xudao3	Xuzhou, Jiangsu	0	1	0	0	0	0	POP2	Tej
AL080	Nannongjing003	Nanjing, Jiangsu	0	0.999	0	0	0	0	POP2	Tej
AL081	Nannongjing005	Nanjing, Jiangsu	0	0.999	0	0	0	0	POP2	Tej
AL082	5jing20	Nanjing, Jiangsu	0	0.998	0	0.001	0	0	POP2	Tej
AL083	5jing15	Nanjing, Jiangsu	0	0.999	0	0	0	0	POP2	Tej
AL084	molingjing	Nanjing, Jiangsu	0	0.994	0	0.005	0	0	POP2	Tej
AL085	5jing03	Nanjing, Jiangsu	0	0.999	0	0.001	0	0	POP2	Tej
AL086	5jing68	Nanjing, Jiangsu	0	0.999	0	0	0	0	POP2	Tej
AL087	Xudao4	Xuzhou, Jiangsu	0	0.999	0	0	0	0	POP2	Tej
AL088	Xudao5	Xuzhou, Jiangsu	0	0.999	0	0	0	0	POP2	Tej
AL089	Huaidao9	Huaian, Jiangsu	0	0.999	0	0	0	0	POP2	Tej
AL090	Yandao6	Yancheng, Jiangsu	0	0.999	0	0	0	0	POP2	Tej
AL091	Yangguang200	Lianyungang, Jiangsu	0	0.999	0	0	0	0	POP2	Tej
AL092	Lianjing2	Lianyungang, Jiangsu	0	0.999	0	0	0	0	POP2	Tej
AL093	Xiushui79	Jiaxing, Zhejiang	0	0.999	0	0	0	0	POP2	Tej
AL094	Cbao	Hefei, Anhui	0	0.997	0	0.001	0	0	POP2	Tej
AL095	Nipponbare	Japan	0.004	0.7	0	0.278	0.018	0	Admix	Tej
AL096	Zhen9424	Zhenjiang, Jiangsu	0.654	0.002	0	0.306	0	0.037	Admix	Tej
AL097	Wuyujing7	Wujin, Jiangsu	0.994	0	0	0	0	0.005	POP1	Tej
AL098	Yanjing8	Yancheng, Jiangsu	0.998	0.002	0	0	0	0	POP1	Tej
AL099	Zhengdao18	Zhenzhou, Henan	0.999	0	0	0	0	0	POP1	Tej
AL100	Huaidao11	Huaian, Jiangsu	0.999	0	0	0	0	0	POP1	Tej
AL101	Shengdao808	Jiaxiang, Shandong	0.999	0	0	0	0	0	POP1	Tej
AL102	Shengdao14	Jiaxiang, Shandong	0.999	0	0	0	0	0	POP1	Tej
AL103	Yujing6	Zhenzhou, Henan	0.999	0	0	0	0	0	POP1	Tej
AL104	Huaidao8	Huaian, Jiangsu	0.999	0	0	0.001	0	0	POP1	Tej
AL105	Jindao12	Dongli, Tianjin	0.999	0	0	0	0	0.001	POP1	Tej
AL106	Wandao68	Hefei, Anhui	0.997	0.001	0	0.002	0	0	POP1	Tej
AL107	Xudao2	Xuzhou, Jiangsu	0.998	0.001	0	0	0	0.001	POP1	Tej
AL108	Sujing353	Suzhou, Jiangsu	0.999	0	0	0	0	0	POP1	Tej
AL109	Xiangjing9407	Nanjing, Jiangsu	0.999	0	0	0	0	0	POP1	Tej
AL110	Zhongjing212	Nanjing, Jiangsu	0.999	0	0	0	0	0	POP1	Tej
AL111	Zhongjing9677	Nanjing, Jiangsu	0.999	0	0	0	0	0	POP1	Tej
AL112	Zhongjing131	Nanjing, Jiangsu	0.999	0	0	0	0	0	POP1	Tej
AL113	Suwujing	Wujin, Jiangsu	0.999	0	0	0	0	0	POP1	Tej
AL114	Zhognjing438	Nanjing, Jiangsu	0.999	0	0	0	0	0	POP1	Tej
AL115	Yanjing9	Yancheng, Jiangsu	0.999	0	0	0	0	0	POP1	Tej
AL116	Yangfujing4901	Yangzhou, Jiangsu	0.999	0	0	0	0	0	POP1	Tej
AL117	Zijing	Nanjing, Jiangsu	0.999	0	0	0	0	0	POP1	Tej
AL118	Zhendao10	Zhenjiang, Jiangsu	0.999	0	0	0	0	0	POP1	Tej
AL119	Zhenghan2	Zhengzhou, Henan	0.999	0	0	0	0	0	POP1	Tej
AL120	Zhen6	Zhengzhou, Henan	1	0	0	0	0	0	POP1	Tej
AL121	Xishihuang	Wuxian, Jiangsu	1	0	0	0	0	0	POP1	Tej
AL122	Daliangdao	Wuxi, Jiangsu	0.999	0	0	0	0	0	POP1	Tej
AL123	Heizuidao	Changshu, Jiangsu	0.999	0	0	0	0	0	POP1	Tej
AL124	Xiaohuangdao	Wuxian, Jiangsu	0.999	0	0	0	0	0	POP1	Tej
AL125	Fenghaungdao	Changshu, Jiangsu	1	0	0	0	0	0	POP1	Tej
AL126	Maijieqing	Songjiang, Shanghai	0.999	0	0	0	0	0	POP1	Tej
AL127	Jijingdao	Wujiang, Jiangsu	0.999	0	0	0	0	0	POP1	Tej
AL128	Zhognsuyangzhogndao	Wuxi, Jiangsu	0.999	0	0	0	0	0	POP1	Tej
AL129	Duiguzhong	Wujiang, Jiangsu	1	0	0	0	0	0	POP1	Tej
AL130	Shuaishaban	Songjiang, Shanghai	1	0	0	0	0	0	POP1	Tej
AL131	Niumaohuang	Taicang, Jiangsu	0.999	0	0	0	0	0	POP1	Tej
AL132	Wanheitouhong	Wujiang, Jiangsu	0.999	0	0	0	0	0	POP1	Tej
AL133	Taihuqing	Kunshan, Jiangsu	0.993	0.001	0	0	0	0.005	POP1	Tej
AL134	Yilimang	Changshu, Jiangsu	0.999	0	0	0	0	0.001	POP1	Tej
AL135	Wuqitou	Wujin, Jiangsu	0.999	0	0	0	0	0.001	POP1	Tej
AL136	Jiaoaiheitouhong	Wujiang, Jiangsu	0.999	0	0	0	0	0.001	POP1	Tej
AL137	Laowusi	Wujiang, Jiangsu	0.998	0	0	0	0	0.002	POP1	Tej
AL138	Manliuzhong	Jinshan, Shanghai	0.999	0	0	0	0	0.001	POP1	Tej
AL139	Tainluohuang	Changshu, Jiangsu	0.999	0	0	0	0	0.001	POP1	Tej
AL140	Jiucaiqing	Changshu, Jiangsu	0.999	0	0	0	0	0	POP1	Tej
AL141	Aiqidaliuzhong	Jiading, Shanghai	0.992	0	0	0	0	0.008	POP1	Tej
AL142	Lujingqing	Wujiang, Jiangsu	0.998	0	0	0	0	0.001	POP1	Tej
AL143	Gaoliangqing	Wujiang, Jiangsu	0.999	0	0	0	0	0.001	POP1	Tej
AL144	Yishixing	Changshu, Jiangsu	0	0	0	0	0	0.999	POP6	Tej
AL145	Heizhong	Wuxian, Jiangsu	0	0	0	0	0	0.999	POP6	Tej
AL146	Louhanbai	Kunshan, Jiangsu	0	0	0	0	0	0.999	POP6	Tej
AL147	Xueliqing	Wuxi, Jiangsu	0	0	0	0.001	0	0.999	POP6	Tej
AL148	Liyangxiaohongdao	Liyang, Jiangsu	0	0	0	0	0	0.999	POP6	Tej
AL149	Juhuahuang	Wuxi, Jiangsu	0	0	0	0	0	1	POP6	Tej
AL150	Changzijingyedao	Wuxian, Jiangsu	0.001	0	0	0	0.142	0.857	Admix	Tej
AL151	Gaidaoqing	Wujiang, Jiangsu	0	0	0	0	0	1	POP6	Tej
AL152	Dingzhuangdao	Wuxi, Jiangsu	0	0	0	0	0	1	POP6	Tej
AL153	Xuetangzhong	Jiangyin, Jiangsu	0	0	0	0	0	1	POP6	Tej
AL154	Guanbaidan	Wujiang, Jiangsu	0	0	0	0	0	0.999	POP6	Tej
AL155	Hongbaodao	Jiaxing, Zhejiang	0.001	0	0	0	0	0.999	POP6	Tej
AL156	Tiegandao	Wujiang, Jiangsu	0.073	0	0	0	0.002	0.924	POP6	Tej
AL157	Juzigaung	Wuxi, Jiangsu	0	0	0	0	0	0.999	POP6	Tej
AL158	Yebaidao	Taicang, Jiangsu	0	0	0	0	0	0.999	POP6	Tej
AL159	Daheitouhong	Wujiang, Jiangsu	0	0	0	0	0	0.999	POP6	Tej
AL160	Baigedao	Wuxian, Jiangsu	0	0	0	0	0	0.999	POP6	Tej
AL161	Diediezhong	Qingpu, Shanghai	0	0	0	0	0	0.999	POP6	Tej
AL162	Puxidadaotou	Wujiang, Jiangsu	0	0	0	0	0	0.999	POP6	Tej
AL163	Yangdao	Wujiang, Jiangsu	0	0	0	0	0.421	0.578	Admix	Indica
AL164	Yanhongdao	Wujiang, Jiangsu	0	0	0	0	0	0.999	POP6	Tej
AL165	Baikewandao	Wuxi, Jiangsu	0	0	0	0	0	1	POP6	Tej
AL166	Aiguodadaotou	Wujiang, Jiangsu	0	0	0	0	0	0.999	POP6	Tej
AL167	Sishitou	Wuxian, Jiangsu	0	0	0	0	0	0.999	POP6	Tej
AL168	Jiuxiaozhong	Wujiang, Jiangsu	0	0	0	0	0	1	POP6	Tej
AL169	Chushuhuang	Wuxian, Jiangsu	0	0	0	0	0	0.999	POP6	Tej
AL170	Qianjindao	Wujiang, Jiangsu	0	0	0	0	0	0.999	POP6	Tej
AL171	Qijiangqing	Kunshan, Jiangsu	0	0	0	0	0	1	POP6	Tej
AL172	Baishuqing	Qingpu, Shanghai	0	0	0	0	0	0.999	POP6	Tej
AL173	Feilaifeng	Wuxi, Jiangsu	0	0	0	0	0	1	POP6	Tej
AL174	Kejia6	Kunshan, Jiangsu	0	0	0	0	0	0.999	POP6	Tej
AL175	Lamujia	Kunshan, Jiangsu	0	0	0	0	0	0.999	POP6	Tej
AL176	Haonuopie	Kunshan, Jiangsu	0	0	0	0	0	1	POP6	Tej
AL177	Xiganggu	Wujiang, Jiangsu	0	0	0	0	0	1	POP6	Tej
AL178	Shuangchengnuo	Wujiang, Jiangsu	0	0	0	0	0	1	POP6	Tej
AL179	Qiutiandaxiedao	Wujiang, Jiangsu	0	0	0	0	0	0.999	POP6	Tej
AL180	Qiyunuo10	Wujiang, Jiangsu	0	0	0	0	0	0.999	POP6	Tej
AL181	Wunuo1	Wujiang, Jiangsu	0	0	0	0	0	0.999	POP6	Tej
AL182	Jianongnuo2	Wujiang, Jiangsu	0	0	0	0	0	0.999	POP6	Tej
AL183	Hongnong5	Wujiang, Jiangsu	0	0	0	0.001	0	0.998	POP6	Tej
AL184	Nonglinnuo4	Wujiang, Jiangsu	0	0.001	0	0.001	0	0.997	POP6	Tej
AL185	Xiangnuodao	Wuxian, Jiangsu	0	0	0	0	0	0.999	POP6	Tej
AL186	Luchaihong	Wujiang, Jiangsu	0.02	0	0.001	0	0.036	0.944	POP6	Tej
AL187	Cungu	Wujiang, Jiangsu	0.001	0	0	0	0	0.999	POP6	Tej
AL188	Katena	Wujiang, Jiangsu	0	0	0	0	0	0.998	POP6	Tej
AL189	Guanchanuo	Wujiang, Jiangsu	0.013	0	0	0	0.039	0.948	POP6	Tej
AL190	Kuihuanuo	Wuxian, Jiangsu	0	0	0	0	0	0.999	POP6	Tej
AL191	Suyunuo	Wuxian, Jiangsu	0.001	0	0.003	0	0.079	0.917	POP6	Tej
AL192	Hongjiaozhan	Wuxian, Jiangsu	0.001	0.005	0	0	0.113	0.881	Admix	Tej
AL193	Haobuka	Wuxian, Jiangsu	0.001	0.003	0	0	0.095	0.901	POP6	Tej
AL194	Chuyanghan32	Wuxian, Jiangsu	0.001	0.001	0	0	0.07	0.928	POP6	Tej
AL195	Libanyi	Wuxian, Jiangsu	0	0.001	0	0.001	0.001	0.996	POP6	Tej
AL196	Kunnong8	Kunshan, Jiangsu	0	0	0	0	0	0.999	POP6	Tej
AL197	Guihuahuang	Nanjing, Jiangsu	0	0	0	0	0	0.999	POP6	Tej
AL198	Zhoujiazhong	Wujiang, Jiangsu	0	0	0	0	0	1	POP6	Tej
AL199	Xiaofenghuang	Wuxian, Jiangsu	0	0	0	0	0	0.999	POP6	Tej
AL200	Xiangjingdao	Wuxian, Jiangsu	0	0	0	0	0	0.999	POP6	Tej
AL201	Huizao	Wujiang, Jiangsu	0	0	0	0	0	0.999	POP6	Tej
AL202	Yingtoudao	Kunshan, Jiangsu	0	0	0	0	0	1	POP6	Tej
AL203	Changdaotou	Wujiang, Jiangsu	0	0	0	0	0	1	POP6	Tej
AL204	Yangmiaozhong	Wujiang, Jiangsu	0	0	0	0	0	1	POP6	Tej
AL205	Maoguangdao	Wuxian, Jiangsu	0	0	0	0	0	1	POP6	Tej
AL206	Dazhongdao	Wujiang, Jiangsu	0	0	0	0	0	0.999	POP6	Tej
AL207	Sanxiadao	Wuxi, Jiangsu	0	0	0	0	0	0.999	POP6	Tej
AL208	Xiaoqingmang	Changshu, Jiangsu	0	0	0	0	0	1	POP6	Tej
AL209	Hongganlizhihong	Wujiang, Jiangsu	0	0	0	0	0	0.999	POP6	Tej
AL210	Wuxidao	Changshu, Jiangsu	0	0	0	0	0	1	POP6	Tej
AL211	Wanzhognqiu	Wuxian, Jiangsu	0	0	0	0	0	1	POP6	Tej
AL212	Fengjingdao	Wuxian, Jiangsu	0	0	0	0	0	1	POP6	Tej
AL213	Liuzhong	Changshu, Jiangsu	0	0	0	0	0	1	POP6	Tej
AL214	Cuganlizhihong	Wuxian, Jiangsu	0	0	0	0	0	1	POP6	Tej
AL215	Chiguwandao	Wujiang, Jiangsu	0.001	0	0	0.006	0.107	0.887	Admix	Tej
AL216	Jiaobaiyeqing	Songjiang, Shanghai	0	0	0.001	0.001	0.008	0.99	POP6	Tej
AL217	Chiguhong	Wujiang, Jiangsu	0	0	0	0	0	0.999	POP6	Tej
AL218	Fanluoqing	Kunshan, Jiangsu	0	0	0	0	0	1	POP6	Tej
AL219	Zaoyedao	Kunshan, Jiangsu	0	0	0	0	0	0.999	POP6	Tej
AL220	Baidiegu	Wujiang, Jiangsu	0	0	0	0	0	1	POP6	Tej
AL221	Wangjiadao	Wujiang, Jiangsu	0	0	0	0	0	1	POP6	Tej
AL222	Jiangyinzhong	Jiangyin, Jiangsu	0	0	0	0	0	1	POP6	Tej
AL223	Eyingbaijingdao	Jiading, Shanghai	0	0	0	0	0	1	POP6	Tej
AL224	Tiekewanguangtou	Wujin, Jiangsu	0	0	0	0	0	1	POP6	Tej
AL225	Tiekedao	Wujin, Jiangsu	0	0	0	0	0	0.999	POP6	Tej
AL226	Dadaosuitou	Changshu, Jiangsu	0	0	0	0	0	1	POP6	Tej
AL227	Aibaidao	Wujiang, Jiangsu	0	0	0	0	0	1	POP6	Tej
AL228	Xiepihuang	Taicang, Jiangsu	0	0	0	0	0	0.999	POP6	Tej
AL229	Xiaobaidao	Wuxian, Jiangsu	0	0	0	0	0	1	POP6	Tej
AL230	Baishidao	Taicang, Jiangsu	0	0	0	0	0	0.999	POP6	Tej
AL231	Manbaidao	Wujiang, Jiangsu	0	0	0	0	0	1	POP6	Tej
AL232	Guangtouluhuabai	Wuxi, Jiangsu	0	0	0	0	0	1	POP6	Tej
AL233	Hongmangjing	Kunshan, Jiangsu	0	0	0	0	0	0.999	POP6	Tej
AL234	Wumangyedao	Changshu, Jiangsu	0	0	0	0	0	0.999	POP6	Tej
AL235	Luhuabai	Wuxian, Jiangsu	0	0	0	0	0	1	POP6	Tej
AL236	Haidongqing	Kunshan, Jiangsu	0	0	0	0	0	0.999	POP6	Tej
AL237	Shenlenuo	Kunshan, Jiangsu	0.029	0	0	0	0.003	0.968	POP6	Tej
AL238	Xiangqing	Chongming, Shanghai	0.001	0	0.001	0	0.072	0.926	POP6	Tej
AL239	Jinghui418	Shenyang, Liaoning	0.005	0	0	0	0.151	0.844	Admix	Tej
AL240	Malaihong	Nanjing, Jiangsu	0	0	0	0	0.71	0.289	Admix	Tej
AL241	Jingnuo330	Hefei, Anhui	0	0	0	0	0.685	0.314	Admix	Tej
AL242	Zaijinjing	Huaian, Jiangsu	0	0	0	0	0.888	0.111	Admix	Tej
AL243	Fuyu3	Yuexi, Anhui	0	0	0	0	1	0	POP5	Indica
AL244	Dongnongjing424	Shenyang, Liaoning	0	0	0	0.001	0.759	0.239	Admix	Tej
AL245	Dongnongjingnuo418	Shenyang, Liaoning	0	0	0	0	0.754	0.245	Admix	Tej
AL246	R254	Chongming, Shanghai	0	0	0	0	0.765	0.234	Admix	Tej
AL247	Jiangyinnuo	Jiangyin, Jiangsu	0	0	0.001	0.002	0.74	0.257	Admix	Tej
AL248	Jinggunuo	Wuxi, Jiangsu	0	0	0	0	0.758	0.241	Admix	Tej
AL249	Shanhonggu	Wujiang, Jiangsu	0	0	0	0	0.726	0.273	Admix	Tej
AL250	Wanshengmaohuang	Wuxi, Jiangsu	0	0	0	0	0.747	0.252	Admix	Tej
AL251	Wanyangdao	Wuxian, Jiangsu	0	0	0	0	0.736	0.264	Admix	Tej
AL252	Aidazhong	Wujiang, Jiangsu	0	0	0	0	0.781	0.218	Admix	Tej
AL253	Jijiaohong	Wuxian, Jiangsu	0	0	0	0	1	0	POP5	Tej
AL254	Toulaizhong	Wujiang, Jiangsu	0	0	0	0	1	0	POP5	Tej
AL255	Huakenuo	Wujiang, Jiangsu	0	0	0	0	1	0	POP5	Tej
AL256	Toudengyishixing	Kunshan, Jiangsu	0	0	0	0	1	0	POP5	Tej
AL257	Maozitou	Wujiang, Jiangsu	0	0	0	0	1	0	POP5	Tej
AL258	Zaonuodao	Wujiang, Jiangsu	0	0	0	0	0.999	0	POP5	Tej
AL259	Datougui	Changshu, Jiangsu	0	0	0	0	1	0	POP5	Tej
AL260	Zaoxiaobaidao	Wuxi, Jiangsu	0	0	0	0	1	0	POP5	Tej
AL261	Kangzhounuo	Wujiang, Jiangsu	0	0	0	0	1	0	POP5	Tej
AL262	Kuobanzhong	Qingpu, Shanghai	0	0	0	0	1	0	POP5	Tej
AL263	Yangzhongdao	Wujiang, Jiangsu	0	0	0	0	1	0	POP5	Tej
AL264	Huangkewanguangtou	Wujin, Jiangsu	0	0	0	0	1	0	POP5	Tej
AL265	Tiehanyishixing	Wuxi, Jiangsu	0	0	0	0	1	0	POP5	Tej
AL266	Aijiaoluganhuang	Changshu, Jiangsu	0	0	0	0	0.999	0	POP5	Tej
AL267	Zhonghua3	Haidian, Beijing	0	0	0	0	1	0	POP5	Tej
AL268	Buxienuo	kunshan, Jiangsu	0	0	0	0	1	0	POP5	Tej
AL269	Wanjingnuo	Hefei, Anhui	0	0	0	0	1	0	POP5	Tej
AL270	C418	Shenyang, Liaoning	0	0	0	0	1	0	POP5	Tej
AL271	Fuxiang1	Yuexi, Anhui	0	0	0	0	0.999	0	POP5	Indica
AL272	Yue1（BT1）	Vietnam	0	0	0	0	0.999	0	POP5	Indica
AL273	Yue2（ML203）	Vietnam	0	0	0	0	0.999	0	POP5	Indica
AL274	Yue3(2490)	Vietnam	0	0	0	0	1	0	POP5	Indica
AL275	Yue4[88-6(HH)3]	Vietnam	0	0	0	0	1	0	POP5	Indica
AL276	Yue5(KD)	Vietnam	0	0	0	0	0.999	0	POP5	Indica
AL277	Yue6(N202)	Vietnam	0	0	0	0	0.999	0	POP5	Indica
AL278	Yue7(TBR1)	Vietnam	0	0	0	0	1	0	POP5	Indica
AL279	Yue8(VD108-1)	Vietnam	0	0	0	0	0.999	0	POP5	Indica
AL280	Yue9(KD18)	Vietnam	0	0	0	0	0.999	0	POP5	Indica
AL281	Yue10(DB5)	Vietnam	0	0	0	0	0.999	0	POP5	Indica
AL282	Yue11(VD7)	Vietnam	0	0	0	0	0.999	0	POP5	Indica
AL283	Yue12(OM2718)	Vietnam	0	0	0	0	0.999	0	POP5	Indica
AL284	Yue13(AYTO1)	Vietnam	0	0	0	0	0.999	0	POP5	Indica
AL285	Yue14(KDDB)	Vietnam	0	0	0	0	0.999	0	POP5	Indica
AL286	Yue15(OM3003)	Vietnam	0	0	0	0	1	0	POP5	Indica
AL287	Yue16(DB6)	Vietnam	0	0	0	0	0.999	0	POP5	Indica
AL288	Yue17(ML202)	Vietnam	0.994	0	0	0	0.005	0	POP1	Indica
AL289	Yue18(AYTO1-D12)	Vietnam	0.998	0	0	0	0.002	0	POP1	Indica
AL290	Yue19(AYTO1-D12)	Vietnam	0.993	0	0	0	0.007	0	POP1	Indica
AL291	Yue20(OM1490)	Vietnam	0.964	0	0	0	0.036	0	POP1	Indica
AL292	Yue21(94-3-1)	Vietnam	0.999	0	0	0	0.001	0	POP1	Indica
AL293	Yue22(LCV22)	Vietnam	0.996	0.003	0	0	0.001	0	POP1	Indica
AL294	Yue23(LCV10)	Vietnam	0.999	0	0	0	0	0	POP1	Indica
AL295	Yue24（LCV18）	Vietnam	0.999	0	0	0	0	0	POP1	Indica
AL296	Yue25（121）	Vietnam	0.999	0	0	0	0	0	POP1	Indica
AL297	Yue26（75）	Vietnam	1	0	0	0	0	0	POP1	Indica
AL298	Yue27（52）	Vietnam	1	0	0	0	0	0	POP1	Indica
AL299	Yue28（49）	Vietnam	1	0	0	0	0	0	POP1	Indica
AL300	Yue29（3）	Vietnam	1	0	0	0	0	0	POP1	Indica
AL301	Yue30（3）	Vietnam	0.999	0	0	0	0	0	POP1	Indica
AL302	Yue31（45）	Vietnam	1	0	0	0	0	0	POP1	Indica
AL303	Yue32[16(10)]	Vietnam	0.999	0	0	0	0	0	POP1	Indica
AL304	Yue33(8603)	Vietnam	1	0	0	0	0	0	POP1	Indica
AL305	Yue34(15.9-4)	Vietnam	0.999	0	0	0	0	0	POP1	Indica
AL306	Yue35(53)	Vietnam	1	0	0	0	0	0	POP1	Indica
AL307	Yue36(17.10-1)	Vietnam	0.995	0	0	0	0.004	0	POP1	Indica
AL308	Yue37(2)	Vietnam	0.999	0	0	0	0	0	POP1	Indica
AL309	Yue38(70)	Vietnam	1	0	0	0	0	0	POP1	Indica
AL310	Yue39(34)	Vietnam	1	0	0	0	0	0	POP1	Indica
AL311	Yue40(10.3-8-10)	Vietnam	1	0	0	0	0	0	POP1	Indica
AL312	Yue41(47)	Vietnam	1	0	0	0	0	0	POP1	Indica
AL313	Yue42(85)	Vietnam	1	0	0	0	0	0	POP1	Indica
AL314	Yue43(59)	Vietnam	1	0	0	0	0	0	POP1	Indica
AL315	Yue44(59)	Vietnam	1	0	0	0	0	0	POP1	Indica
AL316	Yue45(PC5)	Vietnam	0.999	0	0	0	0	0	POP1	Indica
AL317	Yue46(PC6)	Vietnam	0.999	0	0	0	0	0	POP1	Indica
AL318	Yue47(HT1)	Vietnam	1	0	0	0	0	0	POP1	Indica
AL319	Yue48(D6)	Vietnam	0.999	0	0	0	0	0	POP1	Indica
AL320	Yue49(AC5)	Vietnam	0.999	0	0	0	0	0	POP1	Indica
AL321	Yue50(KHAO 85)	Vietnam	0.999	0	0	0	0	0	POP1	Indica
AL322	Yue51(KHAO 85）	Vietnam	0.999	0	0	0	0	0	POP1	Indica
AL323	Yue52（5028）	Vietnam	1	0	0	0	0	0	POP1	Indica
AL324	Yue53（CLC-1）	Vietnam	0.545	0	0	0	0.455	0	Admix	Indica
AL325	Yue54（B0T1）	Vietnam	0.999	0	0	0	0	0	POP1	Indica
AL326	Yue55（D9）	Vietnam	0.999	0	0	0	0	0	POP1	Indica
AL327	Yue56（IR64）	Vietnam	0.999	0	0	0	0	0	POP1	Indica
AL328	Yue57（254）	Vietnam	0.999	0	0	0	0	0	POP1	Indica
AL329	Yue58（T10）	Vietnam	1	0	0	0	0	0	POP1	Indica
AL330	Yue59（BT7China）	Vietnam	0.999	0	0	0	0	0	POP1	Indica
AL331	Yue60（PC8)	Vietnam	0.999	0	0	0	0	0	POP1	Indica
AL332	Yue61(D19)	Vietnam	0.999	0	0	0	0	0	POP1	Indica
AL333	Yue62(D28)	Vietnam	0.999	0	0	0	0	0	POP1	Indica
AL334	Yue63(VN2002-1)	Vietnam	0.991	0.001	0.002	0.005	0	0.001	POP1	Indica
AL335	Yue64(DSDL Taiwan Features)	Vietnam	0.999	0	0	0	0	0	POP1	Indica
AL336	Yue65(D27)	Vietnam	0.06	0.01	0.001	0.007	0.887	0.034	Admix	Indica
AL337	Yue66(CL9)	Vietnam	0.001	0	0	0	0.999	0	POP5	Indica
AL338	Yue67(LCV15)	Vietnam	0.007	0	0	0	0.993	0	POP5	Indica
AL339	Yue68(PC10)	Vietnam	0.001	0	0	0	0.999	0	POP5	Indica
AL340	Yue69(3486)	Vietnam	0	0	0	0	0.999	0	POP5	Indica
AL341	Yue70(PC7)	Vietnam	0	0	0	0	0.999	0	POP5	Indica
AL342	Yue71(N2-08)	Vietnam	0.001	0	0	0	0.999	0.001	POP5	Indica
AL343	Yue72(N1-08)	Vietnam	0.002	0	0	0	0.997	0	POP5	Indica
AL344	Yue73(GIA LOC 6)	Vietnam	0	0	0	0	0.999	0	POP5	Indica
AL345	Yue74(N4-05)	Vietnam	0	0	0	0	0.999	0.001	POP5	Indica
AL346	Yue75(N3-05)	Vietnam	0	0	0	0	0.999	0	POP5	Indica
AL347	Yue76(7133)	Vietnam	0	0	0	0	0.999	0	POP5	Indica
AL348	Yue77(NEP 98)	Vietnam	0.003	0.001	0	0.005	0.933	0.058	POP5	Indica
AL349	Yue78(NEP QUYT)	Vietnam	0	0	0	0	0.999	0	POP5	Indica
AL350	Yue79(DB1)	Vietnam	0	0	0	0	0.999	0	POP5	Indica
AL351	Yue80(DB1)	Vietnam	0	0	0	0	0.999	0	POP5	Indica
AL352	Yue81(61)	Vietnam	0	0	0	0	0.999	0	POP5	Indica
AL353	Yue82(17.11-2)	Vietnam	0	0	0	0	0.999	0	POP5	Indica
AL354	Yue83(BM207)	Vietnam	0	0	0	0	0.999	0	POP5	Indica
AL355	Yue84(NX30)	Vietnam	0	0	0	0	0.999	0	POP5	Indica
AL356	Yue85(HT9)	Vietnam	0.001	0.015	0	0.046	0.913	0.025	POP5	Indica
AL357	Yue86(KHAU CUI)	Vietnam	0	0	0	0	0.999	0	POP5	Indica
AL358	Yue87(69)	Vietnam	0	0	0	0	1	0	POP5	Indica
AL359	Yue88(60)	Vietnam	0	0	0	0	0.999	0	POP5	Indica
AL360	Yue89(54)	Vietnam	0	0	0	0	0.999	0	POP5	Indica
AL361	Yue90(AC5-T)	Vietnam	0	0	0	0	0.999	0	POP5	Indica
AL362	Yue91(N16-12)	Vietnam	0	0	0	0	1	0	POP5	Indica
AL363	Yue92(BM215)	Vietnam	0	0.002	0	0	0.997	0	POP5	Indica
AL364	Yue93(N2-08-1)	Vietnam	0	0	0	0	0.999	0	POP5	Indica
AL365	Yue9412.6-1	Vietnam	0	0	0	0.001	0.999	0	POP5	Indica
AL366	Yue95(P11)	Vietnam	0.001	0	0	0	0.917	0.082	POP5	Indica
AL367	Yue96（688）	Vietnam	0	0	0	0	0.999	0	POP5	Indica
AL368	Yue97（12.6）	Vietnam	0	0	0	0	0.999	0	POP5	Indica
AL369	Yue98（49.1）	Vietnam	0	0	0	0	1	0	POP5	Indica
AL370	Yue99（8.3-1-22）	Vietnam	0	0	0	0	0.999	0	POP5	Indica
AL371	Yue100（BM205）	Vietnam	0	0	0	0	0.999	0	POP5	Indica
AL372	Yue101（NEP 87）	Vietnam	0	0	0	0	0.999	0	POP5	Indica
AL373	Yue102（BM216）	Vietnam	0	0	0	0	0.999	0	POP5	Indica
AL374	Yue103（1）	Vietnam	0	0	0	0	0.999	0	POP5	Indica
AL375	Yue104（LHD5）	Vietnam	0	0	0	0	0.999	0	POP5	Indica
AL376	Yue105（X26）	Vietnam	0	0	0	0	0.999	0	POP5	Indica
AL377	Yue106（BM214）	Vietnam	0	0	0	0	0.999	0.001	POP5	Indica
AL378	Yue107（BM217）	Vietnam	0.001	0	0	0.001	0.924	0.074	POP5	Indica
AL379	Yue108（73）	Vietnam	0	0.001	0	0.043	0.923	0.033	POP5	Indica
AL380	Yue109（9603）	Vietnam	0	0	0	0	0.999	0	POP5	Indica
AL381	Yue110（9）	Vietnam	0	0	0	0	1	0	POP5	Indica
AL382	Yue111（N98）	Vietnam	0	0	0	0	0.999	0	POP5	Indica
AL383	Yue112（4）	Vietnam	0.016	0	0	0	0.983	0	POP5	Indica
AL384	Yue113（KDChina）	Vietnam	0.001	0	0	0.538	0.45	0.01	Admix	Indica
AL385	Yue114（HT6）	Vietnam	0.001	0	0	0.546	0.42	0.033	Admix	Indica
AL386	Yue115（5）	Vietnam	0.001	0	0.001	0.578	0.419	0	Admix	Indica
AL387	Yue116（8）	Vietnam	0.001	0	0	0.589	0.41	0	Admix	Indica
AL388	Yue117（HT9）	Vietnam	0.003	0	0	0.613	0.383	0	Admix	Indica
AL389	Yue118（2）	Vietnam	0.001	0.001	0	0.676	0.315	0.008	Admix	Indica
AL390	Yue119（N02）	Vietnam	0.001	0	0	0.612	0.385	0.001	Admix	Indica
AL391	Yue120（3）	Vietnam	0.013	0	0	0.64	0.343	0.003	Admix	Indica
AL392	Yue121（1）	Vietnam	0	0	0	0.999	0	0	POP4	Indica
AL393	Jia45	Jiaxing, Zhejiang	0	0	0	0.999	0	0	POP4	Tej
AL394	Nannongjing3786	Nanjing, Jiangsu	0	0	0	0.999	0	0	POP4	Tej
AL395	24248	Nanjing, Jiangsu	0	0	0	1	0	0	POP4	Tej
AL396	Nannongjing4004	Nanjing, Jiangsu	0	0	0	0.999	0	0	POP4	Tej
AL397	Nannongjing4016	Nanjing, Jiangsu	0	0	0	0.999	0	0	POP4	Tej
AL398	Zijianwujing	Nanjing, Jiangsu	0	0	0	0.999	0	0	POP4	Tej
AL399	Ningjing2	Nanjing, Jiangsu	0	0	0	0.999	0	0.001	POP4	Tej
AL400	Wuxiang99-8	Wujin, Jiangsu	0	0	0	0.999	0	0	POP4	Tej
AL401	Wuyujing8	Wujin, Jiangsu	0	0	0	0.999	0	0	POP4	Tej
AL402	Nannongjing002	Nanjing, Jiangsu	0	0	0	1	0	0	POP4	Tej
AL403	Nannongjing004	Nanjing, Jiangsu	0	0	0	1	0	0	POP4	Tej
AL404	Huaidao5hao	Huaian, Jiangsu	0	0	0	1	0	0	POP4	Tej
AL405	Zhongzuo93	Tongzhou, Beijing	0	0	0	1	0	0	POP4	Tej
AL406	Yandao9	Yancheng, Jiangsu	0	0	0	0.999	0	0	POP4	Tej
AL407	Lianjing4	Lianyungang, Jiangsu	0	0	0	0.999	0	0	POP4	Tej
AL408	Jindao1007	Dongli, Tianjin	0	0	0	0.999	0	0	POP4	Tej
AL409	Huajing5	Huaibei, Jiangsu	0	0	0	1	0	0	POP4	Tej
AL410	Huajing6	Huaibei, Jiangsu	0	0	0	0.999	0	0	POP4	Tej
AL411	Yangfujing7	Lixiahe, Jiangsu	0	0	0	0.999	0	0	POP4	Tej
AL412	Yangfujing8	Lixiahe, Jiangsu	0	0	0	1	0	0	POP4	Tej
AL413	Zhendao99	Zhenjiang, Jiangsu	0	0	0	1	0	0	POP4	Tej
AL414	Nanjing42	Nanjing, Jiangsu	0	0	0	1	0	0	POP4	Tej
AL415	Lianjing9823	Lianyungang, Jiangsu	0	0	0	1	0	0	POP4	Tej
AL416	Huifeng1	Yancheng, Jiangsu	0	0	0	1	0	0	POP4	Tej
AL417	Huifeng2	Yancheng, Jiangsu	0	0	0	1	0	0	POP4	Tej
AL418	Yandao8	Yancheng, Jiangsu	0	0	0	1	0	0	POP4	Tej
AL419	Wuyujing21	Wujin, Jiangsu	0	0	0	1	0	0	POP4	Tej
AL420	Shashani	Haerbin, Heilongjiang	0	0	0	1	0	0	POP4	Tej
AL421	Muzhan4	Mudanjiang, Heilongjiang	0	0	0	1	0	0	POP4	Tej
AL422	Mudanjiang29	Mudanjiang, Heilongjiang	0	0	0	1	0	0	POP4	Tej
AL423	Mudanjiang28	Mudanjiang, Heilongjiang	0	0	0	0.999	0	0	POP4	Tej
AL424	Mudanjiang27	Mudanjiang, Heilongjiang	0	0	0	1	0	0	POP4	Tej
AL425	Kenzhan2	Nongken, Heilongjiang	0	0	0	1	0	0	POP4	Tej
AL426	Heijing8	Haerbin, Heilongjiang	0	0	0	1	0	0	POP4	Tej
AL427	Hejing1	Haerbin, Heilongjiang	0	0	0	1	0	0	POP4	Tej
AL428	Beidao4	Haerbin, Heilongjiang	0	0	0	0.999	0	0	POP4	Tej
AL429	Beidao3	Haerbin, Heilongjiang	0	0	0	1	0	0	POP4	Tej
AL430	Suijing12	Suihua, Heilongjiang	0	0	0	1	0	0	POP4	Tej
AL431	Songjing12	Songhuajiang, Heilongjiang	0	0	0	0.999	0	0	POP4	Tej
AL432	Songjing11	Songhuajiang, Heilongjiang	0	0	0	1	0	0	POP4	Tej
AL433	Songjing10	Songhuajiang, Heilongjiang	0	0	0	0.999	0	0	POP4	Tej
AL434	Dongnong430	Haerbin, Heilongjiang	0	0	0	0.999	0	0	POP4	Tej
AL435	Dongnong424	Haerbin, Heilongjiang	0	0	0	0.999	0	0	POP4	Tej
AL436	Longnuo3	Haerbin, Heilongjiang	0	0	0	1	0	0	POP4	Tej
AL437	Longjing28	Haerbin, Heilongjiang	0	0	0	1	0	0	POP4	Tej
AL438	Longjing27	Haerbin, Heilongjiang	0	0	0	1	0	0	POP4	Tej
AL439	Longjing26	Haerbin, Heilongjiang	0	0	0	0.999	0	0	POP4	Tej
AL440	Longjing25	Haerbin, Heilongjiang	0	0	0	1	0	0	POP4	Tej
AL441	Longjing24	Haerbin, Heilongjiang	0	0	0	0.999	0	0	POP4	Tej
AL442	Longjing22	Haerbin, Heilongjiang	0	0	0	0.999	0	0	POP4	Tej
AL443	Longjing21	Haerbin, Heilongjiang	0	0	0	0.999	0	0	POP4	Tej
AL444	Longjing20	Haerbin, Heilongjiang	0	0	0	1	0	0	POP4	Tej
AL445	Longjing19	Haerbin, Heilongjiang	0.005	0.001	0.069	0.823	0.008	0.093	Admix	Tej
AL446	Longjing18	Haerbin, Heilongjiang	0	0	0	0.999	0	0	POP4	Tej
AL447	Longjing17	Haerbin, Heilongjiang	0	0	0	0.999	0	0	POP4	Tej
AL448	Longjing16	Haerbin, Heilongjiang	0	0	0	0.999	0	0	POP4	Tej
AL449	Longjing15	Haerbin, Heilongjiang	0	0	0	0.999	0	0	POP4	Tej
AL450	Zhonglongdao1	Haerbin, Heilongjiang	0	0	0	1	0	0	POP4	Tej
AL451	Zongdao8	Haerbin, Heilongjiang	0	0	0	1	0	0	POP4	Tej
AL452	Longdao6	Haerbin, Heilongjiang	0	0	0	0.999	0	0	POP4	Tej
AL453	Longdao5	Haerbin, Heilongjiang	0	0	0	1	0	0	POP4	Tej
AL454	Longdao4	Haerbin, Heilongjiang	0	0	0	0.999	0	0	POP4	Tej
AL455	Kendao19	Haerbin, Heilongjiang	0	0	0	0.999	0	0	POP4	Tej
AL456	Kendao18	Haerbin, Heilongjiang	0.049	0.005	0.075	0.783	0.008	0.081	Admix	Tej
AL457	Kendao12	Haerbin, Heilongjiang	0	0	0	0.999	0	0	POP4	Tej
AL458	Kendao13	Haerbin, Heilongjiang	0	0	0	0.999	0	0	POP4	Tej
AL459	Kendao20	Haerbin, Heilongjiang	0	0	0	0.999	0	0	POP4	Tej
AL460	Longdun106	Haerbin, Heilongjiang	0	0	0	0.999	0	0	POP4	Tej
AL461	Longdun105	Haerbin, Heilongjiang	0	0	0	0.999	0	0	POP4	Tej
AL462	Sanjiang2	Haerbin, Heilongjiang	0	0	0.998	0	0	0.001	POP3	Tej
AL463	Nongxiang21	Changsha, Hunan	0.002	0	0.997	0	0	0	POP3	Tej
AL464	Nongxiang25	Changsha, Hunan	0	0	0.999	0.001	0	0	POP3	Tej
AL465	Nongxiang26	Changsha, Hunan	0	0	0.999	0	0	0	POP3	Tej
AL466	Yuzhenxiang	Changsha, Hunan	0	0	0.999	0	0	0	POP3	Tej
AL467	Xiangwanxian17	Changsha, Hunan	0.001	0	0.984	0	0.014	0	POP3	Tej
AL468	Huanghuazhan	Changsha, Hunan	0	0	0.999	0	0	0	POP3	Tej
AL469	Fengyouwan8	Changsha, Hunan	0	0	0.999	0	0	0	POP3	Tej
AL470	Ribenqing	Japan	0	0.001	0.99	0.008	0	0.001	POP3	Tej
AL471	Tijin	Haerbin, Heilongjiang	0	0	1	0	0	0	POP3	Tej
AL472	M1004	Haerbin, Heilongjiang	0	0	0.999	0	0	0	POP3	Tej
AL473	Zhongguo91	Haerbin, Heilongjiang	0	0	1	0	0	0	POP3	Tej
AL474	Qiutainxiaoding	Haerbin, Heilongjiang	0	0	0.999	0	0	0	POP3	Tej
AL475	Cai	Haerbin, Heilongjiang	0	0	1	0	0	0	POP3	Tej
AL476	Qiuguang	Haerbin, Heilongjiang	0	0	1	0	0	0	POP3	Tej
AL477	Kangbingyueguang	Haerbin, Heilongjiang	0	0	1	0	0	0	POP3	Tej
AL478	Youzhiyueguang	Haerbin, Heilongjiang	0	0.001	0.985	0.007	0	0.006	POP3	Tej
AL479	Kasala	Haerbin, Heilongjiang	0.005	0	0.994	0	0.001	0	POP3	Tej
AL480	Xiangchuanwuxinbaimi	Haerbin, Heilongjiang	0	0	1	0	0	0	POP3	Tej
AL481	Dongzheng1640	Hongze, Jiangsu	0	0	1	0	0	0	POP3	Tej
AL482	Dongzhengwuyujing21	Hongze, Jiangsu	0	0	0.999	0	0	0	POP3	Tej
AL483	Heimixiandao	Nanjing, Jiangsu	0	0	1	0	0	0	POP3	Tej
AL484	Heimijingdao	Nanjing, Jiangsu	0	0	1	0	0	0	POP3	Tej
AL485	Zidao	Nanjing, Jiangsu	0	0	1	0	0	0	POP3	Tej
AL486	9311	Yangzhou, Jiangsu	0	0	1	0	0	0	POP3	Indica
AL487	Zacaodao	Nanjing, Jiangsu	0	0	1	0	0	0	POP3	Tej
AL488	Youmang429	Nanjing, Jiangsu	0	0	1	0	0	0	POP3	Tej
AL489	Wanqu429	Nanjing, Jiangsu	0	0	1	0	0	0	POP3	Tej
AL490	Zhili429	Nanjing, Jiangsu	0	0	1	0	0	0	POP3	Tej
AL491	Si4029	Sihong, Jiangsu	0	0	1	0	0	0	POP3	Tej
AL492	Si4031	Sihong, Jiangsu	0	0	1	0	0	0	POP3	Tej
AL493	Si4033	Sihong, Jiangsu	0	0	1	0	0	0	POP3	Tej
AL494	Si4039	Sihong, Jiangsu	0	0	1	0	0	0	POP3	Tej
AL495	Si4040	Sihong, Jiangsu	0	0	1	0	0	0	POP3	Tej
AL496	Si4041	Sihong, Jiangsu	0	0	1	0	0	0	POP3	Tej
AL497	Si4049	Sihong, Jiangsu	0	0	1	0	0	0	POP3	Tej
AL498	Si4079	Sihong, Jiangsu	0	0	1	0	0	0	POP3	Tej
AL499	Si4081	Sihong, Jiangsu	0	0	1	0	0	0	POP3	Tej
AL500	Si4082	Sihong, Jiangsu	0	0	1	0	0	0	POP3	Tej
AL501	Si4139	Sihong, Jiangsu	0	0	0.999	0	0	0	POP3	Tej
AL502	Si4152	Sihong, Jiangsu	0	0	1	0	0	0	POP3	Tej
AL503	Si4161	Sihong, Jiangsu	0	0	1	0	0	0	POP3	Tej
AL504	Si4229	Sihong, Jiangsu	0	0	1	0	0	0	POP3	Tej
AL505	Si4230	Sihong, Jiangsu	0	0	1	0	0	0	POP3	Tej
AL506	Si4251	Sihong, Jiangsu	0	0	1	0	0	0	POP3	Tej
AL507	Si4252	Sihong, Jiangsu	0	0	1	0	0	0	POP3	Tej
AL508	Si4259	Sihong, Jiangsu	0	0	1	0	0	0	POP3	Tej
AL509	Si4263	Sihong, Jiangsu	0	0	1	0	0	0	POP3	Tej
AL510	Si4280	Sihong, Jiangsu	0	0.001	0.999	0	0	0	POP3	Tej
AL511	Si4330	Sihong, Jiangsu	0	0	0.999	0	0	0	POP3	Tej
AL512	Si4360	Sihong, Jiangsu	0	0	0.999	0	0	0	POP3	Tej
AL513	Si4364	Sihong, Jiangsu	0	0	0.999	0	0	0	POP3	Tej
AL514	Digudao	Sihong, Jiangsu	0	0	0.999	0	0	0	POP3	Tej
AL515	Si4385	Sihong, Jiangsu	0	0	0.999	0	0	0	POP3	Tej
AL516	Si4386	Sihong, Jiangsu	0	0	0.999	0	0	0	POP3	Tej
AL517	Sihao4141	Sihong, Jiangsu	0	0	1	0	0	0	POP3	Tej
AL518	Ningjinghui096	Nanjing, Jiangsu	0	0	1	0	0	0	POP3	Tej
AL519	Ningjinghui117	Nanjing, Jiangsu	0	0	1	0	0	0	POP3	Tej
AL520	Ningjinghui145	Nanjing, Jiangsu	0	0	0.999	0	0	0	POP3	Tej
AL521	Ningjinghui166	Nanjing, Jiangsu	0	0	0.999	0	0	0	POP3	Tej
AL522	Ningjinghui208	Nanjing, Jiangsu	0	0	0.999	0	0	0	POP3	Tej
AL523	Ningjinghui210	Nanjing, Jiangsu	0	0	0.999	0	0	0	POP3	Tej
AL524	Ningjinghui237	Nanjing, Jiangsu	0	0	0.999	0	0	0	POP3	Tej
AL525	Ningjinghui246	Nanjing, Jiangsu	0	0	0.999	0	0	0	POP3	Tej
AL526	Ningjinghui260	Nanjing, Jiangsu	0	0	0.999	0	0	0	POP3	Tej
AL527	Ningjinghui285	Nanjing, Jiangsu	0	0	0.999	0	0	0	POP3	Tej
AL528	Ningjinghui286	Nanjing, Jiangsu	0	0	0.999	0	0	0	POP3	Tej
AL529	Ningjinghui290	Nanjing, Jiangsu	0	0	0.999	0	0	0	POP3	Tej
AL530	Ningjinghui292	Nanjing, Jiangsu	0	0	1	0	0	0	POP3	Tej
AL531	Ningjinghui293	Nanjing, Jiangsu	0	0	1	0	0	0	POP3	Tej
AL532	Ningjinghui296	Nanjing, Jiangsu	0	0	1	0	0	0	POP3	Tej
AL533	Ningjinghui298	Nanjing, Jiangsu	0	0	1	0	0	0	POP3	Tej
AL534	Ningjinghui338	Nanjing, Jiangsu	0	0	1	0	0	0	POP3	Tej
AL535	Hongyin1009	Nanjing, Jiangsu	0	0	1	0	0	0	POP3	Tej
AL536	Hongyin1010	Nanjing, Jiangsu	0	0	1	0	0	0	POP3	Tej
AL537	Hongyin1011	Nanjing, Jiangsu	0	0	1	0	0	0	POP3	Tej
AL538	Hongyin1012	Nanjing, Jiangsu	0	0	1	0	0	0	POP3	Tej
AL539	Cai1	Haerbin, Heilongjiang	0	0	1	0	0	0	POP3	Tej
AL540	Nannongjing1R	Nanjing, Jiangsu	0	0	1	0	0	0	POP3	Tej
AL541	Nannongjing2R	Nanjing, Jiangsu	0	0	1	0	0	0	POP3	Tej
AL542	Nannongjing3R	Nanjing, Jiangsu	0	0	1	0	0	0	POP3	Tej
